# Supplementary material for: An Evaluation of Moderate-Refractive-Index Nanoantennas for Enhancing the Photoluminescence Signal of Quantum Dots
Source: Nanomaterials (Basel). 2024 Nov 14;14(22):1822. doi: 10.3390/nano14221822 (PMC11597763; doi:10.3390/nano14221822)
Supplement: Supplementary file 1 [file nanomaterials-14-01822-s001.zip]

Archive with 1 entries (1 files):
- nanomaterials-3267744-supplementary.pdf
